# Supplementary material for: Vibrational Spectroscopic and Quantum-Chemical Study of Indole–Ketone Hydrogen-Bonded Complexes
Source: Molecules. 2025 Jun 21;30(13):2685. doi: 10.3390/molecules30132685 (PMC12251109; doi:10.3390/molecules30132685)
Supplement: Supplementary file 1 [file molecules-30-02685-s001.zip]

Archive with 1 entries (1 files):
- molecules-3666327-supplementary.pdf
